# Supplementary material for: Campylobacter coli of porcine origin exhibits an open pan-genome within a single clonal complex: insights from comparative genomic analysis
Source: Front Cell Infect Microbiol. 2024 Oct 2;14:1449856. doi: 10.3389/fcimb.2024.1449856 (PMC11480030; doi:10.3389/fcimb.2024.1449856)
Supplement: Supplementary file 5 [file Table1.xlsx]

## Sheet: Supplementary Table 1 Genomes
Supplementary Table 1. Campylobacter coli genomes of swine origin used in the present study*
Genome (Code)	BioSample	Year	Country	Source/Host	Level	Size(Mb)	CDS	Sequence Types	Clonal Complex
AU_91_NCTC12885	SAMEA104307709	1991	Australia	Pig intestine	Contig	1.84377	1816	1069	ST-828
IN_20_CCNEH1	SAMN33103024	2020	India	Pork offal/ meat	Contig	1.81073	1891	828	ST-828
IN_20_CCNEH5	SAMN33017073	2020	India	Pork offal/ meat	Contig	2.0259	2339	854	ST-828
IN_20_CCNEH6	SAMN33017074	2020	India	Pork offal/ meat	Contig	1.88102	2057	854	ST-828
JP_13_CCP0005	SAMD00129678	2013	Japan	Pig faeces	Contig	1.73084	missing data	novel (?)	-
JP_14_CCP0013	SAMD00129679	2014	Japan	Pig faeces	Contig	1.72232	missing data	1058	ST-828
JP_14_CCP0014	SAMD00129680	2014	Japan	Pig faeces	Contig	1.6988	missing data	1562	ST-828
JP_14_CCP0022	SAMD00129681	2014	Japan	Pig faeces	Contig	1.70053	missing data	1562	ST-828
BE_80_NCTC11366	SAMEA3649023	1980	Belgium	Pig	Contig	1.93858	1983	900	-
NL_08_UNK	SAMEA10017449	2008	Netherlands	Pig	Contig	1.70186	1705	11769	ST-828
NL_12_UNK1	SAMEA10017461	2012	Netherlands	Pig	Contig	1.70053	1683	2733	ST-828
NL_12_UNK2	SAMEA10017464	2012	Netherlands	Pig	Contig	1.7693	1768	1417	ST-828
UK_04_UNK1	SAMEA3683078	2004	United Kingdom	Pork offal/ meat	Contig	1.79855	1820	1248	ST-828
UK_08_UNK1	SAMEA3683253	2008	United Kingdom	Pig	Contig	1.71006	1729	7880	-
UK_07_UNK	SAMEA3683265	2007	United Kingdom	Pig	Contig	1.70023	1695	830	ST-828
UK_08_UNK2	SAMEA3683268	2008	United Kingdom	Pig	Contig	1.72108	1724	1541	ST-828
UK_08_UNK3	SAMEA3683279	2008	United Kingdom	Pig	Contig	1.81316	1839	2696	-
UK_13_UNK	SAMEA3683287	2013	United Kingdom	Pig	Contig	1.75083	1744	887	ST-828
UK_04_UNK2	SAMEA3683425	2004	United Kingdom	Pork offal/ meat	Contig	1.90886	1945	854	ST-828
UK_99_UNK	SAMEA3683428	1999	United Kingdom	Pig	Contig	1.748	1740	1464	ST-828
UK_83_UNK	SAMEA3683435	1983	United Kingdom	Pig	Contig	1.86557	1919	1096	ST-828
UK_04_UNK3	SAMEA3683455	2004	United Kingdom	Pork offal/ meat	Contig	1.67162	1653	8438	-
UK_04_UNK4	SAMEA3683489	2004	United Kingdom	Pork offal/ meat	Contig	2.01517	2053	900	-
UK_06_BIGS0005	SAMN01795761	2006	United Kingdom	Pig	Contig	1.58941	1588	1469	-
UK_UN_BIGS0015	SAMN01795899	Unknown	United Kingdom	Pig	Contig	1.5942	1623	887	ST-828
CA_19_UNK1	SAMN26525817	2019	Canada	Pig faeces	Contig	1.7699	1799	900	-
CA_19_UNK2	SAMN26526031	2019	Canada	Pig faeces	Contig	1.65012	1672	1202	ST-828
CA_19_UNK3	SAMN26526158	2019	Canada	Pig faeces	Contig	1.70221	1712	1096	ST-828
US_01_111-3	SAMN02428935	2001	United States	Pig	Contig	1.70959	1716	890	ST-828
US_01_90-3	SAMN02428936	2001	United States	Pig	Contig	1.76538	1805	1061	ST-828
US_00_84-2	SAMN02428937	2000	United States	Pig	Contig	1.60534	1619	1113	ST-828
US_01_151-9	SAMN02428943	2001	United States	Pig	Contig	1.68032	1697	1467	ST-828
US_01_7--1	SAMN02429021	2001	United States	Pig	Contig	1.53022	1539	3861	-
US_00_59-2	SAMN02429022	2000	United States	Pig	Contig	1.76301	1796	1102	-
US_01_132-6	SAMN02429058	2001	United States	Pig	Contig	1.53199	1582	3860	-
US_00_67-8	SAMN02429061	2000	United States	Pig	Contig	1.50269	1547	3862	-
US_18_2018MI29	SAMN17120229	2018	United States	Pig	Contig	1.72438	1699	4957	ST-828
US_18_2018MI12	SAMN17120234	2018	United States	Pig	Contig	1.73679	1708	1112	ST-828
US_18_2018MI08	SAMN17120235	2018	United States	Pig	Contig	1.80017	1807	3859	-
UN_83_NCTC12568	SAMEA104167215	1983	unknown	Pig faeces	Contig	1.89267	1927	900	-
UN_95_NCTC12884	SAMEA4535758	1995	Unknown	Pig intestine	Contig	1.83714	1830	1016	ST-828
UN_UN_RM1875	SAMN02743856	Unknown	Unknown	Pig	Complete	1.85872	1877	900	-
UN_UN_LMG6440	SAMN10060442	Unknown	Unknown	Pig faeces	Contig	1.91282	1975	900	-
*The genomes were assigned codes in the format X_Y_Z, where "X" indicated the country of isolation (ISO 3166-1 Alpha-2 code), "Y" indicated the last two digits of year of isolation, and "Z" denoted strain name, if any. In case of same or no strain names for more than one genome, alphanumeric codes were suffixed with numbers. UN - Unknown country of origin. UNK - Unknown strain.
