# Supplementary material for: Campylobacter coli of porcine origin exhibits an open pan-genome within a single clonal complex: insights from comparative genomic analysis
Source: Front Cell Infect Microbiol. 2024 Oct 2;14:1449856. doi: 10.3389/fcimb.2024.1449856 (PMC11480030; doi:10.3389/fcimb.2024.1449856)
Supplement: Supplementary file 6 [file Table2.xlsx]

## Sheet: Plasmids
	Supplementary Table 2. Plasmids in Campylobacter coli genomes of porcine origin
	ASIA			EUROPE			NORTH AMERICA			UNKNOWN
	Isolate (plasmid count)	Plasmids (NCBI Accession)		Isolate (plasmid count)	Plasmids (NCBI Accession)		Isolate (plasmid count)	Plasmids (NCBI Accession)		Isolate (plasmid count)	Plasmids (NCBI Accession)
	IN_20_CCNEH5 (3)	p97 (NZ_CP043429.1)		BE_80_NCTC11366 (4)	pRM1875_3.4kbp (NZ_CP007187.1)		US_00_59-2 (1)	pAR-0411 (NZ_CP044176.1)		UN_83_NCTC12568 (5)	pCCDM224S (NZ_CP017876.1)
		p3386 (NC_007143.1)			pFB1TET (NZ_CP011017.1)		US_00_67-8 (8)	Unnamed (NZ_CP046318.1)			pRM1875_3.3kb (NZ_CP007186.1)
		Undetermined			pRM1875_35kb (NZ_CP007184.1)			pCCDM224S (NZ_CP017876.1)			pFB1TET (NZ_CP011017.1)
	IN_20_CCNEH6 (3)	p97 (NZ_CP043429.1)			pCCDM18Me (NZ_MH634987.1)			pCC42 (NZ_CP011016.1)			pCOS502 (NZ_CP018901.1)
		pCcS9_1 (NZ_CP040240.1)		NL_12_UNK1 (2)	pCCDM18M (NZ_MH634987.1)			pCCDM108S (NZ_CP017880.1)			pCCDM140S (NZ_MH634990.1)
		p3386 (NC_007143.1)			pCJ3.7K (NZ_CP048773.1)			pCC42yr (NC_022656.1)		UN_UN_LMG6440 (3)	pCCDM140S (NZ_MH634990.1)
	JP_13_CCP0005 (4)	pCCDM224L (NZ_CP017877.1)		NL_12_UNK2 (3)	pAR-0411 (NZ_CP044176.1)			p2 (NZ_CP038864.1)			pCC31 (NC_006134.1)
		pTet (NZ_CP010302.1)			pAR-041 (NZ_CP044174.1)			pCcS9_3 (NZ_CP040242.1)			pRM1875_35kb (NZ_CP007184.1)
		pCC14983A-1 (NZ_CP017026.1)			pCC2228-1 (NC_008049.1)			pTIW94 (NC_021493.1)		UN_UN_RM1875 (4)	pRM1875_2.4kb (NZ_CP007185.1)
		pAR-041 (NZ_CP044170.1)		UK_04_UNK1 (2)	pAR-0411 (NZ_CP044176.1)		US_00_84-2 (1)	pRM1875_3.4kbp (NZ_CP007187.1)			pRM1875_3.3kb (NZ_CP007186.1)
	JP_14_CCP0013 (1)	pCCDM224L (NZ_CP017877.1)			p3386 (NC_007143.1)		US_01_111-3 (1)	pAR-0411 (NZ_CP044176.1)			pRM1875_3.4kbp (NZ_CP007187.1)
	JP_14_CCP0014 (2)	pAR-041 (NZ_CP044170.1)		UK_04_UNK2 (4)	pCC14983A-1 (NZ_CP017026.1)		US_01_132-6 (9)	pCF (NZ_CP023544.1)			pRM1875_35kb (NZ_CP007184.1)
		pCCDM224L (NZ_CP017877.1)			pCOS502 (NZ_CP018901.1)			pCJDM67 (NZ_CP014746.1)
	JP_14_CCP0022 (4)	pCCDM224L (NZ_CP017877.1)			pAR-0411 (NZ_CP044176.1)			Unnamed (NZ_CP046318.1)
		pCC14983A-1 (NZ_CP017026.1)			pCcS9_1 (NZ_CP040240.1)			pVi (NC_008770.1)
		pAR-041 (NZ_CP044170.1)		UK_04_UNK3 (2)	pCJ6K-02 (NZ_CP048758.1)			p2 (NZ_CP038864.1)
		Undetermined			pCCDM140S (NZ_MH634990.1)			pCC42 (NZ_CP011016.1)
				UK_04_UNK4 (13)	pCCDM33S (NZ_CP017874.1)			pRM1875_35kb (NZ_CP007184.1)
					pCC14983A-2 (NZ_CP017027.1)			pCC42yr (NC_022656.1)
					pCC42 (NZ_CP011016.1)			pCCDM105S (NZ_CP017867.1)
					pCC42yr (NC_022656.1)		US_01_151-9 (1)	pTIW94 (NC_021493.1)
					pTet-M129 (NZ_CP007750.1)		US_01_7--1 (1)	pAR-0411 (NZ_CP044176.1)
					pFB1TET (NZ_CP011017.1)		US_01_90-3 (5)	pGMI1 (NZ_CP028188.1)
					Unnamed (NZ_CP014345.1)			pCCDM224S (NZ_CP017876.1)
					pCCDM33S (NZ_CP017874.1)			pCC42 (NZ_CP011016.1)
					pCCDM18M (NZ_MH634987.1)			pCCDM140S (NZ_MH634990.1)
					pFORC46.2 (NZ_CP017231.1)			pCCDM108S (NZ_CP017880.1)
					pGMI1 (NZ_CP028188.1)		US_18_2018MI08 (9)	pRM5611_48kb (NZ_CP007180.1)
					pAR-0413-2 (NZ_CP044172.1)			pCC14983A-1 (NZ_CP017026.1)
					Unnamed (NZ_CP058341.1)			pMTVD (NZ_CP017416.1)
				UK_06_BIGS0005 (4)	pCC31 (NC_006134.1)			pGMI16-002 (NZ_CP028186.1)
					pCCDM224L (NZ_CP017877.1)			pCCDM116L (NZ_CP017869.1)
					pCC14983A-1 (NZ_CP017026.1)			pCCDM108L (NZ_CP017879.1)
					pCJFEX (NZ_CP048762.1)			Unnamed (NZ_CP022078.1)
				UK_07_UNK (1)	pRM1875_2.4kb (NZ_CP007185.1)			pMTVDSCj07-1 (NZ_CP017418.1)
				UK_08_UNK1 (1)	pRM1875_2.4kb (NZ_CP007185.1)			Unnamed (NC_022354.1)
				UK_08_UNK2 (2)	pCcS9_1 (NZ_CP040240.1)		US_18_2018MI12 (2)	pCCDM223S (NZ_MH634992.1)
					pAR-0411 (NZ_CP044176.1)			pAR-0411 (NZ_CP044176.1)
				UK_13_UNK (2)	pCC42 (NZ_CP011016.1)		US_18_2018MI29 (1)	pCC14983A-1 (NZ_CP017026.1)
					pRM1875_2.4kb (NZ_CP007185.1)
				UK_83_UNK (2)	pCC31 (NC_006134.1)
					pCCDM18M (NZ_MH634987.1)
				UK_99_UNK (1)	pCC42yr (NC_022656.1)
